# Supplementary material for: Application value of dual-sequence MRI based nomogram of radiomics and morphologic features in predicting tumor differentiation degree and lymph node metastasis of Oral squamous cell carcinoma
Source: Front Oncol. 2025 Jul 15;15:1588358. doi: 10.3389/fonc.2025.1588358 (PMC12303898; doi:10.3389/fonc.2025.1588358)
Supplement: Supplementary file 1 [file Table1.xlsx]

## Sheet: Sheet1
				the corresponding parameters for T2FS and DWI sequence
				parameters/sequences	T2FS	DWI
				Slice group	1	1
				Slices	30	25
				Dist.factor(%)	10	0
				Position	R8.3 A24.6 F51.2	L1.8 A31.5 F58.6
				Orientation	T>S-3.2>C0.1	C>T-15.8
				Phase enc.dir.	R>>L	F>>H
				AutoAlign	--	--
				Phase oversampling(%)	100	50
				Fov read(mm)	210	280
				FoV phase(%)	100.0	100.0
				Slice thickness(mm)	4.0	5.0
				TR(ms)	4890.0	7500
				TE(ms)	70	80.0
				Averges	2	--
				Concatenations	1	1
				Filter	Distortion Corr.(2D)	Raw filter
				Cell elements	HE3,4;NE1,2	HE3,4;NE1,2;SP1
