# Supplementary material for: Application value of dual-sequence MRI based nomogram of radiomics and morphologic features in predicting tumor differentiation degree and lymph node metastasis of Oral squamous cell carcinoma
Source: Front Oncol. 2025 Jul 15;15:1588358. doi: 10.3389/fonc.2025.1588358 (PMC12303898; doi:10.3389/fonc.2025.1588358)
Supplement: Supplementary file 2 [file Table2.xlsx]

## Sheet: Sheet1
			Variable assignment table
			model	variable	Assignment
			Lymph node status	y:Lymph node metastasis is positive or negative	0=negative，1=positive
				X1：DOI	Continuity numerical variables
				X2：tumor thickness	Continuity numerical variables
				X3：tumor margin	0=no，1=yes
			Degree of tumor differentiation	y:Is the tumor “highly differentiated" or "low differentiated"	0=highly differentiated，1=low differentiated
				X1：rADC	Continuity numerical variables
				X2：ADC	Continuity numerical variables
				X3：Intra tumor necrosis	0=no，1=yes
